# Supplementary material for: Wildfire Early Warning System Based on a Smart CO2 Sensors Network
Source: Sensors (Basel). 2025 Mar 23;25(7):2012. doi: 10.3390/s25072012 (PMC11991590; doi:10.3390/s25072012)
Supplement: Supplementary file 1 [file sensors-25-02012-s001.zip]

Archive with 1 entries (1 files):
- sensors-3490437-supplementary.MP4
